# Supplementary material for: Neural and computational mechanisms of momentary fatigue and persistence in effort-based choice
Source: Nat Commun. 2021 Jul 28;12:4593. doi: 10.1038/s41467-021-24927-7 (PMC8319292; doi:10.1038/s41467-021-24927-7)
Supplement: Supplementary file 4 — Source Data [file 41467_2021_24927_MOESM4_ESM.xlsx]

## Sheet: Fig. 2B
Participant	Effort	Reward
1	-0.999743	1.71e-05
2	1.86e-20	-4.6e-20
3	-2.69723	2.75975
4	-3.19155	3.81736
5	-3.35002	3.35791
6	-3.96536	2.08665
7	-1.26479	1.81e-05
8	-4.61888	1.57679
9	-6.35e-22	-5.29e-23
10	-3.40134	3.22071
11	-1.92868	1.76e-05
12	-3.16281	3.20312
13	-6.35e-22	-5.29e-23
14	-3.96379	3.69254
15	-6.35e-22	-5.29e-23
16	-1.81737	2.30276
17	-1.86704	2.54081
18	-4.29503	2.01382
19	-2.46497	2.62857
20	-6.35e-22	-5.29e-23
21	-1.97513	3.7021
22	-3.72732	3.25489
23	-1.05e-05	1.05e-05
24	-3.5762	4.25978
25	-2.36765	2.61677
26	-6.35e-22	-5.29e-23
27	-3.28973	3.5128
28	-1.19451	1.46813
29	-6.35e-22	-5.29e-23
30	-4.15194	2.26555
31	-1.7e-05	1.7e-05
32	-3.28079	3.3951
33	-6.35e-22	-5.29e-23
34	-0.498008	-0.486678
35	-2.70104	3.15943
36	-1.53e-05	1.53e-05

## Sheet: Fig. 2F
Participant	Effort	Reward	Cumul effort	Cumul effort x Effort	Cumul effort x Reward	Cumul x Effort x Reward
1	-0.693005	1.48627	0.000143817	-0.00014676	0.000142982	-0.000144968
2	-0.319959	0.0189749	-0.837177	0.0807303	-0.0206434	-0.00557845
3	1.64165	-0.853967	-1.36598	-3.89594	1.8012	2.16233
4	-1.66894	1.46874	-1.12e-05	8.49e-06	-2.51e-05	-1.75e-05
5	-1.92606	2.95671	-1.67402	-1.6827	0.188406	-0.413732
6	-1.63014	0.0448173	-4.41869	-1.54371	0.523734	-0.44823
7	-2.15191	3.33023	0.000220226	-0.000220826	0.00021997	-0.000220784
8	-3.88344	3.08248	-0.188089	0.579504	-1.61735	0.460003
9	-2.12e-20	4.31e-20	5.59e-20	3.44e-20	7.44e-21	-1.32e-20
10	-1.72917	2.01681	0.000209288	-0.000209405	0.000209548	-0.000209376
11	-1.72444	3.65423	-4.63929	-0.921188	-2.49998	0.902355
12	-2.16161	3.08885	-1.44813	-0.707089	-1.4187	-0.0294137
13	-1.06852	-1.78511	-3.79698	-0.0987219	1.92679	1.53196
14	-1.67507	1.87592	-2.06626	-1.71094	0.0534527	-1.83008
15	1.64227	-1.30137	0.563474	-1.56218	1.3252	-1.08716
16	-6.11e-06	0.300677	-1.49e-06	-2.47e-06	-3.09e-06	4.02e-07
17	1.77829	-0.676725	-4.73501	-4.17543	1.8803	0.0323209
18	-0.979328	1.10842	-4.74203	-2.97861	0.61673	0.926211
19	-0.83194	0.691239	0.000209622	-0.000210855	0.000211105	-0.000210142
20	-1.92385	1.38972	-3.62682	0.569026	-0.0614011	0.241414
21	-2.60562	2.60347	-2.31712	-0.555111	0.386332	-1.50804
22	-2.06087	0.964641	0.352242	-1.36222	0.425983	1.40918
23	-1.97974	1.8079	-1.18967	-2.1036	0.701153	1.64603
24	-3.25512	3.60953	-4.39022	-0.316707	-2.08479	-2.76587
25	-0.784219	1.39291	-4.58069	-2.84358	0.834309	1.97016
26	-1.50072	0.323731	-1.26242	-0.944627	0.644082	-0.905722
27	-2.87897	1.94243	0.000253125	-0.000252334	0.000253065	-0.000252393
28	-1.00671	-1.22056	-0.669214	-1.61926	3.02143	0.826213
29	-0.169536	-0.259926	-4.58047	-1.58929	0.390219	0.419681
30	-3.60842	1.75871	-3.73169	0.680311	-0.606347	-1.53859
31	-2.3248	1.81671	-5.26666	-1.8581	-0.706099	-0.904509
32	-1.05738	0.621182	0.000206269	-0.000208101	0.00020851	-0.000207977
33	-1.69418	0.11063	0.927224	-1.39979	1.86262	0.44363
34	-2.12e-20	4.31e-20	5.59e-20	3.44e-20	7.44e-21	-1.32e-20
35	-1.33543	3.2107	-4.66	-1.47647	-1.74051	-0.528255
36	-2.08539	1.94344	-2.96121	-1.23766	-0.386807	-0.168147

## Sheet: Fig. 3D
Participant	Reward	RF x Effort	UF x Effort
1	3.91344	-3.74816	-3.88111
2	-0.0454477	-1.01167	-1.13746
3	2.87009	-4.88896	-5.9662
4	5.60322	-2.59085	-4.55663
5	6.38261	-4.07936	-4.49143
6	1.27288	-5.9452	-6.10585
7	4.55341	-4.93059	-3.75102
8	3.83301	-5.77058	-2.21466
9	-2.99e-22	-6.03e-22	-3.5e-20
10	4.04469	-4.19462	-2.75847
11	5.281	-3.76031	-6.03629
12	4.41059	-4.83395	-4.63713
13	4.07338	2.83952	-5.63344
14	4.3388	-6.22544	-4.16247
15	-0.0139515	0.959978	-1.36297
16	-9.55e-06	-4.39e-05	-0.000124246
17	2.30535	-5.90315	-6.05651
18	3.77929	-5.75139	-5.7746
19	3.87982	-2.65677	-4.08352
20	4.49983	-1.74078	-5.33408
21	6.39656	-5.10126	-3.72188
22	4.18962	-5.96675	-3.76532
23	4.95299	-6.25188	-3.81011
24	6.20017	-4.92636	-5.61628
25	3.40176	-5.23162	-6.0782
26	0.957455	-4.43052	-5.66255
27	6.38503	-4.62322	0.604084
28	5.96584	-5.29976	-4.54293
29	0.705513	-2.35667	-6.6291
30	3.13304	-5.58676	-5.30634
31	3.37093	-5.89	-5.95856
32	4.61383	-1.64686	-4.97033
33	4.2641	-5.68934	-2.08721
34	-2.99e-22	-6.03e-22	-3.5e-20
35	5.85329	-2.73417	-6.38753
36	4.00454	-5.56327	-5.72394

## Sheet: Fig. 4C
Participant	UF	RF	SV
1	-0.0676081	-0.0277161	-0.157979
2	0.153438	-0.108691	0.185262
3	-0.500892	-0.244105	-0.703852
4	-0.419951	-0.22292	-0.268328
5	-0.703244	0.059435	-0.328256
6	0.0752691	-0.0283105	-0.287648
7	-0.524913	-0.126231	-0.18767
8	-0.34894	-0.209316	-0.614648
9	-0.128373	0.150102	-0.434258
10	-0.552571	0.0486164	-0.392667
11	-0.164824	-0.564822	0.144469
12	-0.17828	0.121007	0.186312
13	-0.192358	0.272557	0.576798
14	0.00370242	-0.307849	0.501241
15	-0.187279	-0.398956	-0.248818
16	-0.510794	-0.38271	-0.0550109
17	-0.100685	-0.0795958	0.323454
18	-0.0980585	-0.161478	0.0867168
19	-0.570698	0.0197392	-0.705801
20	-0.411588	-0.0177919	-0.616985
21	0.329027	0.171164	-0.0232954
22	-0.165117	0.231936	0.00160405
23	-0.552122	-0.637821	0.569972
24	-1.08966	-0.373191	0.413568
25	-0.441879	-0.144102	0.75105
26	0.728777	-1.1944	0.4624
27	-0.748917	-0.333232	-0.390962
28	-0.121089	-0.134768	0.146661
29	0.210234	0.634997	0.115094
30	-0.0957166	0.281141	0.254622
31	0.0222986	0.375573	0.64372
32	-0.0848953	-0.191755	-0.514366
33	0.118161	-0.0211714	0.106827
34	-0.714196	-0.457205	-0.403629
35	-0.631	-0.393366	-0.0488523
36	-0.0190189	0.113793	-3.06767e-05

## Sheet: Fig. 4D
Participant	UF	RF	SV
1	1.14163	-0.574403	0.295298
2	-0.264235	0.204415	0.0938669
3	0.121256	0.00857461	-0.413546
4	0.303477	-0.357237	-0.262607
5	-0.321937	-0.179322	0.151918
6	0.255923	0.0507431	0.268996
7	0.0716155	-0.376606	-0.260401
8	0.538515	-0.0267662	-0.224637
9	0.633381	0.0912315	-0.122446
10	0.186555	0.0226482	-0.520275
11	1.39054	-1.02879	0.336965
12	-0.324841	-0.281773	-0.0174613
13	0.630315	0.210183	0.64083
14	0.25369	-0.0451423	0.37122
15	0.230697	-0.346981	0.0109846
16	-0.250565	-0.362494	0.276946
17	-0.210279	-0.0452194	-0.0530875
18	0.343624	-0.204286	0.0921659
19	0.281027	0.185877	-0.348548
20	0.0718349	-0.444559	-0.313678
21	0.37029	-0.899464	0.561282
22	0.172217	-0.210639	-0.186037
23	-0.379226	-0.882168	1.10276
24	-0.288617	-0.751127	0.0673354
25	-0.0996955	-0.0704785	0.495117
26	0.483882	-1.19868	0.626557
27	-0.00161369	0.133272	-0.332506
28	0.634591	-0.102236	0.422899
29	0.722645	0.0222098	0.0702752
30	-0.313541	0.00601158	0.165677
31	0.498298	0.503442	1.31143
32	-0.153421	-0.325674	-0.239658
33	-0.219571	-0.201048	0.115285
34	-1.19814	-0.632529	-0.52987
35	-0.429897	-0.0229304	0.223741
36	0.0286279	-0.0737168	0.449647

## Sheet: Fig. 4E
Participant	UF	RF	SV
1	-0.044597	-0.150705	0.279509
2	0.044807	-0.308451	-0.108542
3	-0.294312	-0.308206	-0.0952528
4	-0.576496	-0.0707263	0.0709403
5	-1.37509	0.10022	-0.732428
6	0.356841	-0.0992285	-0.0157336
7	-0.169672	-0.256804	-0.233766
8	-0.310283	0.0557726	-0.441751
9	-0.429025	0.205745	-0.029437
10	-0.43523	0.055011	-0.162961
11	0.0525358	-0.208036	0.710278
12	-0.172522	-0.0557002	0.680519
13	-0.587983	-0.302138	0.408098
14	-0.31011	0.0563512	0.340107
15	-0.31449	-0.482227	-0.276696
16	-1.19781	-0.115722	0.051179
17	-0.908978	-0.251202	0.106456
18	-0.194619	-0.350168	0.16054
19	-0.880385	0.0589606	-0.605759
20	-0.630707	-0.21631	-0.379068
21	0.534235	0.211776	0.241854
22	-0.236794	0.38993	0.175268
23	0.0315064	-0.991274	1.44139
24	-0.663646	-0.252077	0.178353
25	-1.32472	0.105308	-0.0270984
26	0.32805	-1.50475	1.58941
27	-0.741462	-0.288316	0.250385
28	-0.382487	-0.114639	-0.0236197
29	0.182117	0.238435	-0.0500815
30	-0.694437	0.0685614	0.329054
31	0.153859	0.590939	0.648195
32	0.000379446	-0.28111	0.180576
33	-0.527383	0.326822	0.218868
34	-1.37234	-0.151567	0.0611482
35	-0.910017	-0.281873	-0.171615
36	0.0416836	-0.481978	0.455905

## Sheet: Fig. 5A
Participant	UF	RF	SV		UF	RF	SV
1	0.602121	0.0499038	0.803193		0.723815	-0.101064	0.688395
2	0.276096	-0.0773265	-0.0734204		0.604739	-0.20211	0.146091
3	-0.244671	-0.343888	-0.0942304		-0.111411	-0.0278615	-0.139606
4	-0.00371449	-0.410034	0.368084		-0.521176	-0.513116	0.285557
5	-0.458169	-0.0482333	0.21756		-0.0610902	-0.255926	0.0695416
6	0.349974	-0.0846547	-0.0892618		0.390157	0.0505854	0.116002
7	-0.335731	-0.171426	-0.114076		-0.466735	-0.18788	-0.0215149
8	0.0460758	-0.340892	-0.0670735		-0.0625847	-0.0627963	0.147719
9	-0.217213	0.533318	0.147217		0.109958	0.163832	0.176808
10	0.446732	0.303686	-0.0898944		0.543811	-0.0157995	0.123271
11	0.298256	-0.415863	0.924377		0.274569	0.136415	1.25939
12	0.170314	-0.127786	-0.0637387		0.405842	0.279791	0.23083
13	-0.405	0.267899	0.239983		-0.643832	0.288904	-0.0103675
14	0.441476	-0.265248	0.0621034		-0.186257	-0.0228177	0.134451
15	-0.117968	-0.188534	0.0249451		0.099962	-0.295864	0.103788
16	0.321076	-0.248682	0.411011		0.567988	-0.450315	0.0946494
17	-0.186714	0.173914	0.303132		0.000466448	0.206291	0.0541949
18	0.274663	-0.111665	0.203263		-0.0359471	0.133374	0.115837
19	0.100364	0.373899	0.742994		-0.321841	0.19212	0.326415
20	0.0390669	-0.0269834	0.216472		-0.119331	-0.266178	-0.153282
21	0.508182	-0.399934	0.723569		0.285998	-0.750481	0.607076
22	0.15575	0.131733	0.487501		0.0162704	-0.0538771	0.2008
23	0.185365	-0.0379067	0.711972		0.0441134	-0.424328	0.798807
24	-0.521826	-0.799266	0.0304772		-0.583591	-0.613584	0.205851
25	-0.934321	0.228664	0.513799		-0.317636	-0.0448693	0.10725
26	0.325704	-1.25949	0.63271		0.656528	-1.46117	0.783566
27	-0.068196	-0.0438293	0.203945		-0.145342	-0.164566	0.162148
28	0.377306	-0.0377295	0.818393		0.490692	-0.200538	0.566208
29	-0.13885	-0.191942	-0.225045		-0.0677021	-0.0724934	-0.188934
30	-0.363375	0.0802694	0.475218		-0.452018	0.00478807	0.469098
31	-0.00376296	-0.404045	-0.0155448		-0.263678	-0.155768	-0.173239
32	-0.0809254	-0.762755	-0.00588587		-0.0516266	-0.429153	0.140389
33	0.136147	-0.248227	0.307562		0.491402	-0.292589	0.121688
34	0.100345	-0.0201832	0.101832		0.454865	-0.489929	0.119999
35	-0.373138	0.0272153	0.0303722		0.07669	-0.106782	-0.0343355
36	0.31876	-0.0472785	0.559289		0.294415	0.25905	0.0658962

## Sheet: Fig. 5B
Participant	UF	RF	SV		UF	RF	SV
1	0.361772	0.19836	0.823566		0.308533	0.296168	0.707164
2	-0.139631	-0.273425	-0.300233		0.0446386	0.602299	0.0242219
3	0.109415	-0.136326	0.933335		-0.568568	-0.274245	-0.170127
4	-0.305908	-0.209957	0.0516768		-0.429596	-0.41643	0.238394
5	0.0481573	-0.22473	0.0899396		-0.491354	0.125525	-0.0222513
6	0.409052	-0.335171	-0.0367131		0.851083	-0.298042	0.220145
7	-0.0849064	0.0462688	-0.178098		-0.439509	-0.0351458	-0.0056193
8	-0.647899	0.436506	-0.20269		-0.000873197	-0.0133938	-0.334563
9	-0.597895	0.0429341	0.688251		0.139628	0.462932	0.279602
10	-0.398782	0.137057	0.766245		-0.322204	-0.0181072	0.0393017
11	0.834391	-0.208162	1.66536		0.536554	-0.312965	1.36987
12	0.50082	0.109155	0.649523		0.235288	-0.0916817	0.608751
13	-0.426896	-0.230223	0.331824		-0.663308	-0.0324627	0.395733
14	-0.138568	-0.187723	0.810571		-0.0271382	-0.158477	0.922873
15	-0.735307	-0.0540876	-0.45568		-0.426724	-0.33445	-0.409104
16	-0.788635	-0.429232	0.146361		-1.0108	-0.258468	-0.0531048
17	-0.600091	-0.291865	0.0482254		-0.920872	-0.429298	0.689321
18	-0.0578808	-0.182604	0.265271		-0.322021	-0.547263	0.315288
19	-0.829008	0.429004	-0.385071		-0.461951	0.507397	0.384742
20	0.049333	-0.142334	0.232926		0.20746	-0.682938	0.135178
21	1.34134	-0.223214	-0.0808156		1.38737	0.197167	0.356789
22	-0.258832	0.0116606	0.423218		0.0362096	0.287177	0.340583
23	0.26516	-0.28198	1.10119		-0.102939	-0.392608	1.33539
24	-0.494135	-1.03248	0.454045		-0.369074	-0.39244	0.279638
25	-0.63565	-0.1394	-0.189414		-0.693622	-0.763895	0.310106
26	1.90889	-1.09702	1.25722		1.95034	-1.8226	1.16229
27	0.106622	-0.500923	0.342135		0.262074	-0.514397	0.662958
28	0.168123	-0.0510626	0.668003		-0.391763	-0.520289	0.568167
29	0.0290446	-0.16703	0.220218		-0.35143	0.0325089	0.441279
30	-0.582784	0.138626	0.498571		-0.382738	0.240896	0.365048
31	0.275154	1.01412	0.383653		0.247406	0.627849	0.00598164
32	-0.0475413	-0.114794	-0.0988619		-0.223022	0.0479366	0.0893857
33	-0.225902	-0.36869	0.280722		-0.322291	0.264691	0.417657
34	0.00986774	-0.0366983	0.0325269		-0.23531	0.0764891	0.235969
35	-0.840345	0.252818	-0.090684		-1.04427	-0.0701365	-0.1904
36	-0.369422	-0.527563	0.212855		0.54752	0.111466	0.453271

## Sheet: Supp. Fig. 2A
Participant	Rating before	Rating after
1	NaN	NaN
2	4	2
3	5	6
4	5	8
5	2	2
6	3	4
7	4	6
8	5	5
9	3	1
10	6	7
11	3	5
12	4	6
13	3	4
14	5	5
15	5	6
16	5	4
17	4	5
18	4	6
19	5	8
20	6	8
21	8	8
22	6	8
23	1	2
24	4	5
25	1	3
26	4	2
27	7	8
28	7	9
29	2	4
30	4	7
31	3	2
32	5	8
33	2	2
34	3	4
35	3	4
36	4	7

## Sheet: Supp. Fig. 3
RF	UF	SV
-4.14096	-2.13615	1.74754
-3.39781	-2.10375	0.818711
-3.23485	-2.08221	1.63193
-2.46378	-2.0503	1.83588
-2.18831	-2.02869	0.750121
-2.85946	-2.01042	1.03224
-2.38508	-1.9796	0.444105
-2.37411	-1.95115	0.972171
-1.55765	-1.91874	1.2427
-1.75739	-1.89752	0.395067
-1.99128	-1.86733	0.441594
-1.61922	-1.82927	0.345723
-1.42303	-1.79854	0.866263
-0.051589	-1.75661	-0.469816
-0.553326	-1.73184	0.227351
-0.345157	-1.69508	1.28783
0.596959	-1.6642	0.644283
0.373118	-1.63813	0.13253
0.963787	-1.61135	0.593725
0.44438	-1.58975	1.67886
0.575998	-1.56814	1.13334
0.30104	-1.54766	-0.615556
-0.0243188	-1.52632	-0.012421
0.331541	-1.49502	-0.0618388
0.30338	-1.46911	-0.0686921
0.672613	-1.43429	0.572012
1.45078	-1.40222	1.01252
1.7594	-1.36981	-0.429235
0.755292	-1.34928	1.09461
0.90526	-1.32767	0.513022
1.79653	-1.29527	-1.00536
0.842231	-1.27964	0.243394
1.88763	-1.2378	1.55915
2.11995	-1.21619	1.0091
1.50747	-1.19475	-1.02859
0.760055	-1.17572	0.525128
0.692226	-1.15484	-0.911912
1.84954	-1.13661	0.474766
0.585035	-1.11593	0.525516
0.283018	-1.09617	1.59994
0.368261	-1.07516	1.59133
0.525389	-1.05356	0.96499
0.809724	-1.02791	0.494096
0.552317	-1.0131	-0.127952
0.192412	-0.996048	1.58163
0.304443	-0.974443	-0.99711
0.0112887	-0.957055	0.976523
0.832039	-0.926773	1.54212
1.02005	-0.905762	0.314976
1.1086	-0.882554	0.993355
0.725376	-0.860948	-0.075107
0.749053	-0.834554	0.996551
0.609271	-0.814403	-0.0903809
1.466	-0.791141	0.962652
1.42276	-0.770336	0.961309
1.67091	-0.749134	1.48022
1.47363	-0.727528	0.749744
1.39929	-0.70448	-0.34237
1.21398	-0.687058	-0.275556
1.43278	-0.666749	0.723291
1.85694	-0.642975	-0.427292
1.8117	-0.627002	-1.48003
0.9908	-0.620736	0.418077
0.904482	-0.599931	0.218466
1.24508	-0.575657	-0.35906
0.912789	-0.559611	0.207388
0.805664	-0.533643	-0.325312
0.619746	-0.51518	-0.253027
1.44134	-0.482292	-0.908872
0.920008	-0.471331	-0.335136
0.879243	-0.452282	-1.3934
0.222439	-0.443256	-0.202035
0.82704	-0.416211	0.727892
1.09509	-0.38534	0.148475
0.901372	-0.361897	0.679808
1.46179	-0.339857	1.42108
1.45439	-0.318252	-1.61641
0.673471	-0.314905	-0.918451
0.716253	-0.298906	0.68516
1.11136	-0.268029	-0.438424
0.410546	-0.257759	0.691512
0.70971	-0.22535	-1.52777
0.084854	-0.224929	0.171217
0.477217	-0.205667	0.90759
0.455089	-0.184062	0.651485
0.443837	-0.160949	1.43605
0.646981	-0.139344	-0.456106
0.267544	-0.130977	0.906108
0.262524	-0.109371	0.90047
0.289334	-0.0877656	-0.503871
0.572787	-0.0660561	-1.61428
-0.167734	-0.0656352	-0.961604
-0.161211	-0.0558636	0.912634
-0.324528	-0.034258	0.913532
-0.196674	-0.0126524	-0.465245
-0.249983	0.00178412	-0.989667
-0.451344	0.00944952	-1.50206
-1.06317	0.0137265	1.47109
-1.0626	0.0321844	0.931338
-0.925512	0.05379	0.920725
-0.814753	0.0752286	-0.970629
-0.779419	0.0866022	-0.969874
-0.447076	0.0947225	-0.432769
-0.71489	0.103921	0.377952
-0.559756	0.124405	0.367824
-0.631826	0.144274	0.643372
-0.203014	0.169415	-0.476137
-0.196362	0.181597	0.350746
-0.182563	0.19836	-0.549811
0.08428	0.212622	1.40745
0.212223	0.234228	0.0224784
0.435007	0.250148	-1.7223
-0.16427	0.250149	-0.556179
0.549522	0.263535	-0.0117726
0.696683	0.283692	-1.78676
-0.321557	0.283945	1.41771
-0.122671	0.303412	0.336461
-0.190565	0.318611	-0.591329
1.09493	0.328596	-1.89871
-0.611521	0.328848	0.888213
-0.369207	0.350454	-1.11762
-0.702058	0.353533	1.41918
-0.710821	0.375139	0.346012
-0.749247	0.385177	-0.551366
-0.376968	0.399563	-0.501079
-0.651584	0.407127	0.0547152
-0.00372754	0.425713	0.31023
-0.453879	0.440456	-1.67305
-0.802454	0.440964	1.41556
-0.693869	0.462166	-0.493364
-0.815363	0.467573	-0.486563
-0.934179	0.472385	-1.10507
-1.13286	0.478025	-0.470311
-1.24953	0.482835	0.0758037
-1.07032	0.503434	-0.570006
0.936251	0.517793	-0.14346
-0.00543694	0.528496	-0.732967
-0.233171	0.540356	0.491805
0.336421	0.55909	1.33783
0.126094	0.580696	0.278446
0.132851	0.596188	-1.36519
-0.371404	0.599846	0.48411
0.446907	0.622693	0.255883
0.104503	0.638016	-0.0991724
0.279362	0.653703	-1.40365
0.18286	0.657618	0.805236
0.113813	0.675055	0.80617
0.303935	0.695532	-0.897364
1.03337	0.705539	0.237864
0.898843	0.718888	0.364595
0.811621	0.734935	-1.50882
0.150167	0.737606	0.401896
0.526076	0.757101	0.774966
0.595922	0.774941	-1.00331
0.544234	0.780019	-0.18631
0.936487	0.79088	-0.222257
0.941409	0.8027	1.28726
1.19875	0.824306	0.203968
0.988105	0.838611	-1.61011
0.68497	0.840726	-0.210715
0.473806	0.850108	0.760144
0.491615	0.866898	0.315163
0.722067	0.882306	-1.10061
0.657911	0.888324	-0.775377
0.70729	0.898715	-2.17384
-0.115067	0.899139	-0.971012
-0.0749739	0.9075	-2.05737
-0.452384	0.910305	0.250863
-0.372494	0.926817	0.244495
-0.162811	0.942877	-0.192698
0.0296045	0.953501	-0.744184
-0.0749165	0.958629	-0.738872
0.0692907	0.966558	-0.751898
-0.126219	0.972057	-2.10938
-0.483139	0.97344	1.30873
-0.378529	0.995046	-0.734095
-0.65205	1.00181	0.772083
-0.626375	1.0165	-0.198231
-0.40839	1.02772	-0.219119
-0.478179	1.03873	0.314208
-0.213855	1.0535	0.211047
-0.28439	1.07008	0.291263
-0.261923	1.08171	1.27405
-0.174859	1.10017	0.2578
-0.0184981	1.11806	-1.70887
-0.576187	1.11973	1.27558
-0.361683	1.13712	-2.23084
-0.838364	1.13811	-2.14868
-1.26293	1.13904	-2.10011
-1.42607	1.13981	0.765935
-1.1548	1.15765	0.216454
-1.23652	1.16838	-1.05765
-1.15379	1.1754	-2.14738
-1.55394	1.1754	-0.730694
-1.44641	1.1791	0.323206
-1.19306	1.19176	-1.61735
-1.21019	1.19464	-0.236615
-0.935775	1.20542	-1.13778
-0.626368	1.21199	0.22927
-0.490863	1.22641	-1.22129
-0.218924	1.23403	-1.79428
-0.782824	1.23551	1.27086
-0.710458	1.25666	1.26278
-0.415821	1.27781	0.177492
-0.513614	1.29094	0.714744
-0.485666	1.30878	-1.24564
-0.19889	1.31641	0.165636
-0.113699	1.327	1.23108
0.0707626	1.34333	-1.86949
-0.294902	1.34522	-0.346458
-0.23606	1.35302	-2.36992
-0.683859	1.35345	-0.853127
-0.727171	1.35891	0.709398
-0.669644	1.37255	-0.874771
-0.792366	1.37491	-1.78711
-0.881702	1.37644	1.24269
-0.896128	1.39114

[truncated: 4 more sheets: Supp. Fig. 4C, Supp. Fig. 6A, Supp. Fig. 6B, Supp. Fig. 6C]
